# Supplementary material for: Integrating PSA Change with PSA Density Enhances Diagnostic Accuracy and Helps Avoid Unnecessary Prostate Biopsies
Source: Diagnostics (Basel). 2025 Aug 13;15(16):2027. doi: 10.3390/diagnostics15162027 (PMC12385582; doi:10.3390/diagnostics15162027)
Supplement: Supplementary file 1 [file diagnostics-15-02027-s001.zip]

Archive with 1 entries (1 files):
- diagnostics-3772614-supplementary.pdf
